# Supplementary material for: The influence of growth rate-controlling feeding strategy on the surfactin production in Bacillus subtilis bioreactor processes
Source: Microb Cell Fact. 2024 Sep 30;23:260. doi: 10.1186/s12934-024-02531-w (PMC11440882; doi:10.1186/s12934-024-02531-w)
Supplement: Supplementary file 2 — Supplementary Material 2 [file 12934_2024_2531_MOESM2_ESM.xlsx]

## Sheet: Batch
Bioreactor 1
	Sample	Time (h)	OD600	CDW (g/L)	Glucose (g/L)	Surfactin (g/L)	Acetate (g/L)
	1	0	0.17	0.0394432	21.935	0.019	0.00135
	2	2	0.1	0.0232019	21.205	0.01	0.0091
	3	4	0.18	0.0417633	20.945	0.0102	0.0295
	4	6	0.6	0.139211	20.595	0.02	0.0715
	5	8	1.65	0.382831	20.34	0.095	0.135
	6	10	7.3	1.69374	19.085	0.325	0.275
	7	12	12.25	2.84223	13.69	0.851	0.41
	8	14	20.75	4.81439	0.04	2.22	0.455
	9	16	29	6.72854	0.0105	3.1	0.515

## Sheet: 0.075 h-1
Bioreactor 1										Bioreactor 2
	Sample	Time (h)	OD600	CDW (g/L)	Glucose (g/L)	Surfactin (g/L)	Acetate (g/L)	Ammonium (g/L)		Sample	Time (h)	OD600	CDW (g/L)	Glucose (g/L)	Surfactin (g/L)	Acetate (g/L)	Ammonium (g/L)
	1	0	0.08	0.0185615	24.74	0.012	0.0075	0.375		1	0	0.17	0.0394432	24.055	0	0.00455	0.385
	2	12	4.2	0.974478	18.7	0.52	0.2455	0.591		2	12	11.3	2.62181	14.64	1.225	0.252	0.345
	3 (FS)	16	28.5	6.61253	0.44	3.24	0.1605	0.82		FS	14.5	24	5.56845	0.025	2.54	0.134	0.335
	4	20	37	8.58469	0	5.03	0.02235	0.975		3	16	24.5	5.68445	0	3.315	0.022	0.32
	5	24	47	10.9049	0	7.715	0.0805	0.97		4	20	35.5	8.23666	0	3.96	0.0135	0.23
	6	28	62	14.3852	0	9.08	0.0105	1.02		5	24	46	10.6729	0	5.09	0.0055	0.34
	7	32	77	17.8654	0	11.465	0.0105	0.9345		6	28	59	13.6891	0	6.68	0.0035	0.305
	8	36	94	21.8097	0	13.135	0.0215	1.0075		7	32	71	16.4733	0.162	7.905	0.0125	0.42
	9	40	125	29.0023	0	16.51	0.0235	0.9265		8	36	90	20.8817	0.02	10.7	0.01	0.425
	FE	42.5	158	36.6589	0	20.305	0.028	1.0325		9	40	124	28.7703	0.06	13.47	0.022	0.635
										FE	43	155	35.9629	0.01	19.185	0.0235	0.605
	Volume Batch (L)	Volume Samples (L)	Volume Feed (L)	Volume Base (L)	Volume Acid (L)	Endvolume (L)				Volumen Batch (L)	Volume Samples (L)	Volume Feed (L)	Volume Base (L)	Volume Acid (L)	Endvolume (L)
	12	0.39	6	0.968	0.066	18.644				12	0.36	6	1.019	0.016	18.675

## Sheet: 0.15 h-1
Bioreactor 1										Bioreactor 2
	Sample	Time (h)	OD600	CDW (g/L)	Glucose (g/L)	Surfactin (g/L)	Acetate (g/L)	Ammonium (g/L)		Sample	Time (h)	OD600	CDW (g/L)	Glucose (g/L)	Surfactin (g/L)	Acetate (g/L)	Ammonium (g/L)
	1	0	0.48	0.111369	22.8	0.00346	0.00428986	0.504129		1	0	0.18	0.0417633	24.7853	0.001814	0.00812017	0.499346
	2	12	24	5.56845	4.62026	2.861	0.256638	0.767349		2	12.25	5.55	1.2877	22.4104	0.409195	0.187967	0.4426
	FS	12.5	30	6.96056	0.130404	3.56	0.195444	1.09828		FS	16.083	32	7.42459	0.0051816	3.37292	0.227286	0.548394
	3	13.5	33.5	7.77262	0.0073406	3.8591	0.193726	0.636055		3	17.083	35	8.12065	0.008636	3.88992	0.442774	0.560415
	4	14.5	36.5	8.46868	0.0017272	5.2425	0.28929	0.820173		4	18.083	42	9.74478	0.02159	4.831	0.112231	0.471923
	5	15.5	43	9.9768	0.0008636	6.03887	0.112929	0.702587		5	19.083	47.5	11.0209	0.0250444	5.612	0.0179012	0.49503
	6	16.5	48.5	11.2529	-0.0004318	7.4535	0.012629	0.885434		6	20.083	53	12.297	0.0017272	6.94375	0.00755021	0.501651
	7	17.5	55	12.761	0.0004318	8.717	0.00651361	0.937954		7	21.083	58.5	13.5731	0.0025908	8.436	0.0101843	0.494219
	8	18.5	62.5	14.5012	-0.0004318	9.84183	0.00708077	0.989881		8	22.083	65	15.0812	0.367462	8.9845	0.100605	0.629198
	9	19.5	67.5	15.6613	-0.0008636	10.5407	0.00500867	1.05158		9	23.083	72	16.7053	0.0289306	11.097	0.126474	0.649191
	10	20.5	73	16.9374	-0.0008636	11.8098	0.00762197	1.13144		10	24.083	81	18.7935	0.0643382	12.6467	0.0818464	1.18978
	11	21.5	88	20.4176	0.0047498	13.63	0.00738775	1.16045		11	25.083	91	21.1137	0.0397256	13.91	0.0774646	0.77757
	12	22.5	96	22.2738	0.0047498	16.63	0.0114733	1.16231		12	26.083	99	22.9698	0.036703	15.8453	0.0809972	0.826047
	13	23.5	110	25.522	-0.0004318	19.048	0.0038135	1.29163		13	27.083	114	26.4501	0.0414528	18.7905	0.0728118	0.864955
	14	24.5	120	27.8422	0.0030226	20.3515	0.000237953	1.40109		14	28.083	124	28.7703	0.0112268	20.485	0.0297402	0.84131
	15	25.5	130	30.1624	0.0177038	22.952	0.000983598	1.5314		15	29.083	138	32.0186	0.0069088	22.9057	0.0272366	0.781461
	16	26.5	154	35.7309	0.030226	27.184	0.00153865	1.46234		16	30.083	160	37.123	0.0164084	26.8807	0.038574	0.98655
	FE	27.33	178	41.2993	0.0578612	30.044	0.0471891	1.62963		FE	30.833	184	42.6914	0.0487934	31.3199	0.0889598	0.923052
	Volume Batch (L)	Volume Samples (L)	Volume Feed (L)	Volume Base (L)	Volume Acid (L)	Endvolume (L)				Volume Batch (L)	Volume Samples (L)	Volume Feed (L)	Volume Base (L)	Volume Acid (L)	Endvolume (L)
	12	0.45	6	1.163	0.078	18.791				12	0.538	6	1.081	0.011	18.554

## Sheet: 0.2 h-1
Bioreactor 1										Bioreactor 2
	Samples	Time (h)	OD600	CDW (g/L)	Glucose (g/L)	Surfactin (g/L)	Acetate (g/L)	Ammonium (g/L)		Samples	Time (h)	OD600	CDW (g/L)	Glucose (g/L)	Surfactin (g/L)	Acetate (g/L)	Ammonium (g/L)
	1	0	0.38	0.0881671	24.1376	0	0.026653	0.491341		1	0	0.97	0.225058	21.245	0.025	0.00282489	0.408497
	2	12.5	28	6.49652	1.48539	4.355	0.256097	1.0975		2	12	29.5	6.84455	0	4.4985	0.202966	0.590494
	FS	12.75	30	6.96056	0.004318	4.81	0.37755	1.01555		FS	12.33	30.5	7.07657	0.693471	4.917	0.184476	0.606711
	3	13.5	34.5	8.00464	0.278943	5.505	0.236382	1.01932		3	13.08	32	7.42459	0.0012954	5.75	0.414105	0.806861
	4	14.5	40	9.28074	0.0012954	7.13	0.0253122	0.911257		4	14.08	40.5	9.39675	0.0418846	6.99	0.061447	0.785102
	5	15.5	47.5	11.0209	0.0008636	8.8	0.0183183	0.898828		5	15.08	47.5	11.0209	0.0004318	8.575	0.0145803	0.643831
	6	16.5	56.5	13.109	0	11.76	0.0225387	0.985634		6	16.08	55	12.761	0.0004318	10.03	0.0046458	0.678834
	7	17.5	66.5	15.4292	0	14.0055	0.0208871	0.981725		7	17.08	63	14.6172	0.0008636	13.5885	0.00855215	0.695818
	8	18.5	85	19.7216	0.0008636	17.29	0.0289235	1.10438		8	18.08	81	18.7935	0.0082042	14.7	0.0195166	0.735959
	9	19.5	97	22.5058	0.0008636	19.285	0.0439218	1.25384		9	19.08	93	21.5777	0.0077724	18.355	0.021191	0.747307
	10	20.5	114	26.4501	0.0030226	23.435	0.0545842	1.22665		10	20.08	110	25.522	0.002159	22.49	0.0221526	0.823753
	11	21.5	142.5	33.0626	0.0090678	25.986	0.0363761	1.26436		11	21.08	136	31.5545	0.002159	23.45	0.0235329	0.926417
	12	22.5	167.5	38.8631	0.006477	30.771	0.0770777	1.3143		12	22.08	162.5	37.703	0.13429	27.12	0.0437091	1.03008
	13	23.5	192.5	44.6636	0.0017272	33.8675	0.188489	1.25601		13	23.08	187.5	43.5035	0.0051816	29.76	0.0637622	1.08332
	FE	23.75	205	47.5638	0.0030226	35.06	0.0720062	1.34484		FE	23.58	210	48.7239	0.0656336	33.285	0.100992	1.13549
	Volumee Batch (L)	Volume Samples (L)	Volume Feed (L)	Volume Base (L)	Volume Acid (L)	Endvolume (L)				Volume Batch (L)	Volume Samples (L)	Volume Feed (L)	Volume Base (L)	Volume Acid (L)	Endvolume (L)
	12	0.375	6	1.279	0.132	19.036				12	0.4	6	1.207	0.041	18.848

## Sheet: 0.25 h-1
Bioreactor 1										Bioreactor 2
	Samples	Time (h)	OD600	CDW (g/L)	Glucose (g/L)	Surfactin (g/L)	Acetate (g/L)	Ammonium (g/L)			Samples	Time (h)	OD600	CDW (g/L)	Glucose (g/L)	Surfactin (g/L)	Acetate (g/L)	Ammonium (g/L)
	1	0	2.55	0.591647	25.3035	0.0085	0.0118865	0.403563			1	0	0.11	0.025522	26.7716	0	0.039	0.398092
	Batch 1	4.5	3.8	0.881671	21.8923	0.1136	0.108789	0.450706			2	12.5	24.5	5.68445	5.88112	2.6573	0.245	0.436391
	Batch 2	8.5	9.3	2.15777	19.1719	0.61435	0.436503	0.61283			FS	13.083	30.5	7.07657	0.006477	3.6765	0.45	0.419354
	FS	11.5	33.5	7.77262	0.006477	3.81	0.435251	0.546906			3	13.583	33	7.65661	0.204241	3.9295	0.135	0.363223
	2	12	36	8.35267	0.0051816	4.0581	0.0215787	0.412621			3.5	14.083	38	8.81671	0.0073406	4.606	0.055	0.288826
	3	12.5	41	9.51276	0.0051816	4.99	0.413675	0.589603			4	14.583	41.5	9.62877	0.0034544	6.0525	0.096	0.40078
	3.5	13	43	9.9768	0.0051816	5.58	0.606784	0.614052			4.5	15.083	49.5	11.4849	0.0764286	6.496	0.0455	0.510561
	4	13.5	50.5	11.7169	0.0034544	6.96	0.500795	0.472733			5	15.583	55.5	12.877	0.957732	7.4935	0.21	0.479547
	4.5	14	57.5	13.3411	0.004318	7.98	0.294249	0.549471			5.5	16.083	61	14.1531	0.0811784	8.801	0.088	0.436704
	5	14.5	67	15.5452	0.004318	8.705	0.0592638	0.530013			6	16.583	71	16.4733	0.0030226	10.624	0.046	0.515504
	5.5	15	74	17.1694	0.0025908	11.54	0.0157732	0.583256			6.5	17.083	82	19.0255	0.0034544	11.1323	0.05	0.534263
	6	15.5	82	19.0255	0.008636	13.425	0.0131806	0.545962			7	17.583	88	20.4176	0.0038862	13.5315	0.04265	0.506391
	6.5	16	89	20.6497	0.002159	14.99	0.0205476	0.594867			7.5	18.083	97	22.5058	0.006477	15.231	0.0425	0.539704
	7	16.5	98	22.7378	0.0025908	16.75	0.0119845	0.707407			8	18.583	107	24.826	0.114859	16.125	0.0535	0.505772
	7.5	17	107	24.826	0.0008636	18.305	0.00745518	0.813464			8.5	19.083	118	27.3782	0.0073406	19.2579	0.054	0.716025
	8	17.5	122.5	28.4223	0.002159	20.555	0.0114588	0.765237			9	19.583	132	30.6265	0.0056134	20.089	0.055	0.936717
	8.5	18	140	32.4826	0.0030226	22.44	0.0184428	0.85495			9.5	20.083	144	33.4107	0.0189992	22.805	0.046	0.915154
	9	18.5	154	35.7309	2.39609e-17	25.61	0.012117	0.786983			10	20.75	158	36.6589	0.0038862	24.89	0.0825	0.912469
	9.5	19	168	38.9791	0.0220218	28.19	0.0227715	0.808874			10.5	21.083	172	39.9072	0.0060452	26.22	0.0955	0.85579
	10	19.5	184	42.6914	0.116586	29.505	0.0246583	1.12449			11	21.583	182	42.2274	0.0272034	30.659	0.27	1.06155
	11.5	20	194	45.0116	0.126517	31.68	0.0654146	1.03964			11.5	22.083	198	45.9397	0.0185674	33.057	0.765	1.20653
	FE	20.5	212	49.1879	0.0354076	36.754	0.0553195	1.08152			FE	22.17	204	47.3318	0.154153	35.21	0.73	1.43782
											Volume Batch (L)	Volume Samples (L)	Volume Base (L)	Volume Acid (L)	Endvolume (L)
	Volume Batch (L)	Volume Samples (L)	Volume Base (L)	Volume Acid (L)	Endvolume (L)						12	0.55	1.212	0.068	18.73
	12	0.55	1.255	0.011	18.716

## Sheet: 0.3 h-1
Bioreactor 1										Bioreactor 2
	Sample	Time (h)	OD600	CDW (g/L)	Glucose (g/L)	Surfactin (g/L)	Acetate (g/L)	Ammonium (g/L)			Sample	Time (h)	OD600	CDW (g/L)	Glucose (g/L)	Surfactin (g/L)	Acetate (g/L)	Ammonium (g/L)
	1	0	0.13	0.0301624	24.715	0	0	0.697			1	0	0.12	0.0278422	25.908	0.0174856	0.0224826	0.427777
	2	12.5	20	4.64037	7.87	2.6201	0.3535	0.651			2	12	20.5	4.75638	7.90194	2.72883	0.341473	0.394495
	FS	13.75	33	7.65661	0	3.782	0.338	0.567			FS	13.25	31	7.19258	0.004318	4.153	0.0293499	0.297349
	3	14	32.5	7.5406	0.051	4.174	0.334	0.595			3	13.5	33	7.65661	1.36881	4.10729	0.290914	0.309007
	3.5	14.5	35	8.12065	0.7125	4.5825	0.3225	0.593			3.5	14	36.5	8.46868	2.40081	5.64292	0.298357	0.401928
	4	15	42.5	9.86079	1.432	6.1545	0.32	0.704			4	14.5	42	9.74478	2.46687	7.54967	0.310242	0.46917
	4.5	15.5	45	10.4408	1.926	6.3165	0.325	0.736			4.5	15	47	10.9049	6.71017	7.89442	0.133714	0.425919
	5	16	52.5	12.181	3.3985	7.856	0.304	0.765			5	15.5	53	12.297	7.75513	8.964	0.089893	0.08515
	5.5	16.5	60.5	14.0371	4.8965	8.9095	0.338	0.8665			5.5	16	62.5	14.5012	9.39165	10.3865	0.0877531	0.550265
	6	17	73	16.9374	5.6515	9.8	0.341	0.9085			6	16.5	76	17.6334	10.782	11.831	0.0931044	0.561585
	6.5	17.5	82	19.0255	6.502	10.584	0.446	0.9205			6.5	17	86	19.9536	11.6327	13.873	0.123149	0.6121
	7	18	91	21.1137	8.49	12.0185	0.4495	0.977			7	17.5	97	22.5058	12.0947	16.8685	0.159744	0.654337
	7.5	18.5	105	24.3619	10.1965	13.702	0.575	1.033			7.5	18	108	25.058	13.1138	19.678	0.22208	0.809601
	8	19	115	26.6821	10.693	15.6245	0.664	1.047			8	18.5	125	29.0023	11.8097	22.5979	0.328665	0.885797
	8.5	19.5	127	29.4664	11.348	16.6955	0.73	1.1925			8.5	19	145	33.6427	8.23874	25.1739	0.358163	0.957431
	9	20.5	165	38.2831	8.402	20.582	1.1565	1.2885			9	19.5	182.5	42.3434	4.27482	27.895	0.824832	1.12165
	9.5	21	190	44.0835	6.2325	22.7415	2.141	1.6115			9.5	20	202.5	46.9838	0.937006		0.905017	1.4239
	10	20	140	32.4826	9.364	18.475	0.9925	1.217			FE	20.1	205	47.5638	0.077724	31.181	2.38713	1.39923
	FE	21.25	195	45.2436	0.4625	28.153	2.9035	1.73
	Volume Batch (L)	Volume Samples (L)	Volume Feed (L)	Volume Base (L)	Volume Acid (L)	Endvolume (L)					Volume Batch (L)	Volume Samples (L)	Volume Base (L)	Volume Acid (L)	Endvolume (L)
	12	0.475	6	1.426	0.068	19.019					12	0.45	1.327	0.067	18.944

## Sheet: 0.4 h-1
Bioreactor 1										Bioreactor 2
	Sample	Time (h)	OD600	CDW (g/L)	Glucose (g/L)	Surfactin (g/L)	Acetate (g/L)	Ammonium (g/L)		Sample	Time (h)	OD600	CDW (g/L)	Glucose (g/L)	Surfactin (g/L)	Acetate (g/L)	Ammonium (g/L)
	1	0	0.4	0.0928074	20.9855	0	0.00522921	0.917102		1	0	0.17	0.0394432	24.9149	0.06024	0.0273686	0.467046
	2	12.5	33	7.65661	4.36118	3.8499	0.521088	1.21736		FS	12.5	26.5	6.14849	0.004318	4.085	0.17838	0.677558
	FS	13	40	9.28074	0.159766	4.5376	0.571972	1.35488		3	13	30.5	7.07657	2.3749	5.0554	0.227987	0.801293
	3	13.5	44.5	10.3248	1.55448	4.9415	0.57663	1.23729		3.5	13.5	35	8.12065	4.9657	5.9261	0.206171	0.82305
	3.5	14	45.5	10.5568	4.83616	5.15067	0.688827	1.08037		4	14	39	9.04872	7.72922	6.84863	0.179212	0.845346
	4	14.5	50.5	11.7169	9.0678	5.7635	0.901251	1.36035		4.5	14.5	42	9.74478	12.5222	7.55025	0.229674	0.879936
	4.5	15	55	12.761	10.6043	6.54517	0.733415	1.07402		5	15	49.5	11.4849	17.2288	8.9015	0.243734	0.962613
	5	15.5	72	16.7053	17.5311	7.98017	0.503519	1.319		5.5	15.5	59	13.6891	22.065	9.59083	0.272733	0.976259
	5.5	16	89	20.6497	21.0287	9.939	0.425973	1.16924		6	16	73	16.9374	30.0533	10.4113	0.346049	1.0684
	6	16.5	95	22.0418	24.3535	12.2652	0.424531	1.14106		6.5	16.5	82	19.0255	37.2212	12.5248	0.350437	1.03815
	6.5	17	109	25.29	26.9011	14.3207	0.543799	1.28973		7	17	94	21.8097	42.6618	14.3848	0.397873	1.13866
	7	17.5	122	28.3063	30.0533	16.4575	0.639492	1.22019		7.5	17.5	117.5	27.2622	49.0093	15.5595	0.484492	1.15082
	7.5	18	138	32.0186	34.5872	17.8847	1.26301	1.1862		8	18	135	31.3225	55.9181	17.5035	0.717385	1.19474
	8	18.5	158	36.6589	44.2163	19.527	3.03538	1.3069		FE	18.25	155	35.9629	52.8523	19.3885	0.5804	1.11948
	Volume Batch (L)	Volume Samples (L)	Volume Feed (L)	Volume Base (L)	Volume Acid (L)	Endvolume (L)				Volume Batch (L)	Volume Samples (L)	Volume Feed (L)	Volume Base (L)	Volume Acid (L)	Endvolume (L)
	12	0.4	6	1.134	0.035	18.769				12	0.35	6	0.966	0.078	18.694
